# Supplementary material for: Monoclonal antibodies targeting sites in respiratory syncytial virus attachment G protein provide protection against RSV-A and RSV-B in mice
Source: Nat Commun. 2024 Apr 4;15:2900. doi: 10.1038/s41467-024-47146-2 (PMC10994933; doi:10.1038/s41467-024-47146-2)
Supplement: Supplementary file 4 — Source Data [file 41467_2024_47146_MOESM4_ESM.xlsx]

## Sheet: Figure 2
Figure 2a
Uninfected	36E10	1D9	48E2	7H9	7H11	22B11	40D8	7G6	12G11	23B4	77D2	131-2G	PBS
0.20412	0.20412	0.752575	0.20412	0.40309	1.21643	1.27327	0.991136	0.20412	0.20412	0.20412	1.17512	0.20412	4.17083
0.20412	0.20412	0.20412	1.19676	0.20412	0.553605	0.60206	1.41369	0.20412	0.20412	0.20412	0.641651	0.20412	4.66193
0.20412	0.60206	0.20412	2.0892	0.20412	0.20412	0.20412	0.90309	0.20412	0.20412	0.20412	0.20412	0.20412	4.46572
0.20412	0.20412	0.20412	0.641651	0.20412	0.20412	0.20412	0.752575	0.20412	0.20412	0.20412	0.40309	0.20412	4.40505
0.20412	0.20412	0.20412	0.20412	0.20412	1.26659	0.20412	0.20412	0.20412	0.20412	0.70412	0.20412	0.20412	4.53253
Figure 2b
48E2	7H11	68C7	40D8	75F10	72E6	77D2	131-2G	PBS
1.85175	0.20412	1.40579	0.20412	0.20412	1.35464	0.20412	0.20412	4.99189
0.20412	1.07918	1.29217	0.891952	0.20412	0.20412	0.20412	0.20412	4.78566
0.20412	0.20412	0.20412	0.20412	0.20412	0.20412	0.20412	0.20412	4.74436
0.20412	0.20412	0.20412	0.20412	0.20412	0.20412	0.20412	0.20412	4.51399
0.20412	0.20412	0.20412	1.77327	0.20412	0.20412	0.20412	0.20412	4.45148
Figure 2c
Uninfected	36E10	1D9	48E2	7H9	7H11	22B11	40D8	7G6	12G11	23B4	77D2	131-2G	PBS
2.4	5.2	3.2	7.2	8	7.2	8	2.8	4.6	6.8	6.8	2.8	6	7.6
3.6	4.4	5.6	8.2	9.6	6.8	7.2	4.4	5.2	7.2	6	4.4	4	8
2.8	4	4.4	8	10	7.6	8.4	4.4	3.2	4	4.8	3.2	6	9.4
2	4.4	6	7.6	6.4	6.4	6.8	5.2	5.6	4.4	7.2	4.8	6.4	10.4
3.5	5.8	3.6	7.6	6.6	5.2	6.8	5.2	3.6	7.6	6.4	4	6.4	10
Figure 2d
48E2					7H11					68C7					40D8					75F10					72E6					77D2					131-2G					PBS
3.2	2.8	4	2.8	2.8	3.6	4.8	4.4	4.8	4.8	3.2	2.4	4	5.2	3.2	1.6	3.2	3.6	2	3	4	2.8	4.8	6	4	4	3.2	4.8	2.8	2.4	3.6	3.6	3.6	2.8	2.8	4.4	5.2	4.4	4.2	2.8	8	8	9.2	8.4	7.6

## Sheet: Figure 3
Figure 3a Nasal cavity Flux D5(RSV A2)
Uninfected	36E10	1D9	48E2	7H9	7H11	22B11	40D8	7G6	12G11	23B4	77D2	131-2G	PBS
6410	36400	37700	88200	64000	35300	38700	56900	77800	44000	69600	59100	50700	62100
17400	40300	47200	98600	65000	56200	48400	76500	87600	45300	104000	67300	55000	94500
21500	40500	55200	131000	66000	64400	52000	95500	101000	78800	112000	78200	60800	110000
25800	51000	58100	190000	110000	87400	56600	106000	128000	124000	168000	149000	67200	147000
26200	103000	98600	258000	180000	126000	98700	125000	150000	229000	371000	365000	127000	420000
Figure 3b Nasal cavity Flux D5(RSV B1)
48E2-1	7H11-1	68C7-1	40D8-1	75F10-1	72E6-1	77D2-1	131-2G	PBS
419000	747000	415000	789000	298000	599000	533000	318000	555000
682000	830000	480000	807000	534000	824000	682000	394000	630000
749000	1290000	552000	926000	599000	836000	742000	426000	811000
774000	1380000	625000	1060000	668000	911000	833000	429000	897000
992000	1560000	792000	1510000	730000	1020000	904000	500000	1110000
Figure 3c Lung Flux D5 (A2)
Uninfected	36E10-1	1D9-1	48E2-1	7H9-1	7H11-1	22B11-1	40D8-1	7G6-1	12G11-1	23B4-1	77D2-1	131-2G	PBS
48900	52200	124000	83900	434000	96700	103000	116000	1210000	81800	609000	110000	704000	1060000
62500	121000	254000	84000	989000	98000	208000	144000	1500000	97300	1910000	362000	1020000	2120000
63600	441000	240000	150000	1070000	450000	790000	179000	1880000	102000	3080000	330000	1060000	2240000
71700	513000	540000	811000	1610000	283000	880000	456000	1940000	112000	3730000	750000	1440000	3850000
92800	584000	840000	1050000	1890000	198000	251000	563000	2710000	106000	3990000	790000	3290000	7030000
Figure 3d Lung Flux D5 (RSV B1)
48E2-1	7H11-1	68C7-1	40D8-1	75F10-1	72E6-1	77D2-1	131-2G	PBS
625000	141000	86100	105000	94300	168600	98000	106000	2060000
680000	194000	103000	138000	267000	179000	252000	306000	2310000
3130000	339000	106000	290000	1090000	1990000	381000	390000	5010000
2540000	416000	274000	348000	2430000	4660000	508000	1010000	9470000
3460000	771000	890000	460000	3660000	12500000	740000	2220000	2280000

## Sheet: Figure 4
	Figure 4a				Figure 4b				Figure 4c				Figure 4d
	lung viral flux (RSV-A2)	pathology			lung viral flux (RSV B1)	pathology			lung viral load (log 10) RSV-A2	pathology			lung viral load (log 10) RSV-B1	pathology
	48900	2.4			48900	2.4			0.20412	2.4			0.20412	2.4
	62500	3.6			62500	2.6			0.20412	3.6			1.85175	2.6
	63600	2.8			63600	2.8			0.20412	2.8			0.20412	2.8
	71700	2			71700	2			0.20412	2			1.40579	2
	92800	3.5			92800	3			0.20412	3.5			0.20412	3
	52200	5.2			625000	3.2			0.20412	5.2			0.20412	3.2
	121000	4.4			680000	2.8			0.20412	4.4			1.35464	2.8
	441000	4			3130000	4			0.60206	4			0.20412	4
	513000	4.4			2540000	2.8			0.20412	4.4			0.20412	2.8
	584000	5.8			3460000	2.8			0.20412	5.8			0.20412	2.8
	124000	3.2			141000	3.6			0.752575	3.2			4.99189	3.6
	254000	5.6			194000	4.8			0.20412	5.6			0.20412	4.8
	240000	4.4			339000	4.4			0.20412	4.4			0.20412	4.4
	540000	6			416000	4.8			0.20412	6			1.07918	4.8
	840000	3.6			771000	4.8			0.20412	3.6			1.29217	4.8
	83900	7.2			86100	3.2			0.20412	7.2			0.891952	3.2
	84000	8.2			103000	2.4			1.19676	8.2			0.20412	2.4
	150000	8			106000	4			2.0892	8			0.20412	4
	811000	7.6			274000	5.2			0.641651	7.6			0.20412	5.2
	1050000	7.6			890000	3.2			0.20412	7.6			0.20412	3.2
	434000	8			105000	1.6			0.40309	8			0.20412	1.6
	989000	9.6			138000	3.2			0.20412	9.6			4.78566	3.2
	1070000	10			290000	3.6			0.20412	10			0.20412	3.6
	1610000	6.4			348000	2			0.20412	6.4			0.20412	2
	1890000	6.6			460000	3			0.20412	6.6			0.20412	3
	96700	7.2			94300	4			1.21643	7.2			0.20412	4
	98000	6.8			267000	2.8			0.553605	6.8			0.20412	2.8
	450000	7.6			1090000	4.8			0.20412	7.6			0.20412	4.8
	283000	6.4			2430000	6			0.20412	6.4			0.20412	6
	198000	5.2			3660000	4			1.26659	5.2			0.20412	4
	103000	8			168600	4			1.27327	8			0.20412	4
	208000	7.2			179000	3.2			0.60206	7.2			0.20412	3.2
	790000	8.4			1990000	4.8			0.20412	8.4			4.74436	4.8
	880000	6.8			4660000	2.8			0.20412	6.8			0.20412	2.8
	251000	6.8			12500000	2.4			0.20412	6.8			0.20412	2.4
	116000	2.8			98000	3.6			0.991136	2.8			0.20412	3.6
	144000	4.4			252000	3.6			1.41369	4.4			0.20412	3.6
	179000	4.4			381000	3.6			0.90309	4.4			0.20412	3.6
	456000	5.2			508000	2.8			0.752575	5.2			0.20412	2.8
	563000	5.2			740000	2.8			0.20412	5.2			0.20412	2.8
	1210000	4.6			106000	4.4			0.20412	4.6			0.20412	4.4
	1500000	5.2			306000	5.2			0.20412	5.2			0.20412	5.2
	1880000	3.2			390000	4.4			0.20412	3.2			0.20412	4.4
	1940000	5.6			1010000	4.2			0.20412	5.6			4.51399	4.2
	2710000	3.6			2220000	2.8			0.20412	3.6			0.20412	2.8
	81800	6.8			74500	3.6			0.20412	6.8			0.20412	3.6
	97300	7.2			105000	2.4			0.20412	7.2			0.20412	2.4
	102000	4			107000	2.4			0.20412	4			0.20412	2.4
	112000	4.4			330000	4.2			0.20412	4.4			1.77327	4.2
	106000	7.6			1280000	3.6			0.20412	7.6			0.20412	3.6
	609000	6.8			2060000	8			0.20412	6.8			0.20412	8
	1910000	6			2310000	8			0.20412	6			0.20412	8
	3080000	4.8			5010000	9.2			0.20412	4.8			0.20412	9.2
	3730000	7.2			9470000	8.4			0.20412	7.2			0.20412	8.4
	3990000	6.4			2280000	7.6			0.70412	6.4			4.45148	7.6
	110000	2.8							1.17512	2.8
	362000	4.4							0.641651	4.4
	330000	3.2							0.20412	3.2
	750000	4.8							0.40309	4.8
	790000	4							0.20412	4
	704000	6							0.20412	6
	1020000	4							0.20412	4
	1060000	6							0.20412	6
	1440000	6.4							0.20412	6.4
	3290000	6.4							0.20412	6.4
	70800	4.8							0.20412	4.8
	760000	4.8							0.20412	4.8
	1950000	4							0.20412	4
	2150000	4.4							0.553605	4.4
	2700000	4.4							0.675124	4.4
	1060000	7.6							4.17083	7.6
	2120000	8							4.66193	8
	2240000	9.4							4.46572	9.4
	3850000	10.4							4.40505	10.4
	7030000	10							4.53253	10
